# Supplementary material for: Effect of Aromatic Chain Extenders on Polyurea and Polyurethane Coatings Designed for Defense Applications
Source: Polymers (Basel). 2023 Feb 2;15(3):756. doi: 10.3390/polym15030756 (PMC9920908; doi:10.3390/polym15030756)
Supplement: Supplementary file 1 [file polymers-15-00756-s001.zip]

Archive with 1 entries (1 files):
- polymers-2150028-supplementary.pdf
